# Supplementary material for: Comparative Genomic and Metagenomic Investigations of the Corynebacterium tuberculostearicum Species Complex Reveals Potential Mechanisms Underlying Associations To Skin Health and Disease
Source: Microbiol Spectr. 2022 Dec 21;11(1):e03578-22. doi: 10.1128/spectrum.03578-22 (PMC9927478; doi:10.1128/spectrum.03578-22)
Supplement: Supplemental file 2 — Tables S1 to S5. Download spectrum.03578-22-s0002.xlsx, XLSX file, 0.1 MB [file spectrum.03578-22-s0002.xlsx]

## Sheet: Table S1 
Table S1: Overview of 26 genomes from C. tuberculostearicum species complex
Isolate / Genome Name	Taxa on NCBI	GTDB-tk2 (with release R207)	Manual assessment of source information from NCBI or BacDive	DSM Identifier Used to Gather Collection Information on BacDive	MAG Based ?	CheckM Completeness Estimate	CheckM Contamination Estimate (Strain Heterogeneity Estimate)	Assembly N50 (scaffolds)
Corynebacterium aurimucosum E RS GCF 001059565 1	Corynebacterium aurimucosum	Corynebacterium aurimucosum type E	Human (clinical)		No	99.78	0.00 (0.00)	90570
Corynebacterium aurimucosum E RS GCF 001057615 1	Corynebacterium aurimucosum	Corynebacterium aurimucosum type E	Human (clinical)		No	99.78	0.00 (0.00)	83721
Corynebacterium aurimucosum E GB GCA 001913985 1	Corynebacterium simulans	Corynebacterium aurimucosum type E	Human skin (healthy)		Yes	99.78	2.88 (0.00)	70231
Corynebacterium aurimucosum E GB GCA 016127015 1	Corynebacterium tuberculostearicum	Corynebacterium aurimucosum type E	Secodary contamination of a sterile bioindicator	DSM 44695	No	99.78	0.00 (0.00)	2408591
Corynebacterium aurimucosum E GB GCA 900538785 1	uncultured Corynebacterium sp.	Corynebacterium aurimucosum type E	Human gut/faeces (healthy)		Yes	99.78	0.15 (0.00)	77492
Corynebacterium kefirresidentii RS GCF 001054195 1	Corynebacterium aurimucosum	Corynebacterium kefirresidentii	Human (clinical)		No	99.53	0.00 (0.00)	224640
Corynebacterium kefirresidentii GB GCA 016599755 1 (FDAARGOS_1055)	Corynebacterium kefirresidentii	Corynebacterium kefirresidentii	Contaminant industrial laboratory sterility test	DSM 44921	No	99.78	0.00 (0.00)	2470582
Corynebacterium kefirresidentii RS GCF 002154655 1	Corynebacterium kefirresidentii	Corynebacterium kefirresidentii	Kefir		No	99.63	1.87 (0.00)	94942
Corynebacterium kefirresidentii GB GCA 011525585 1	Corynebacterium sp.	Corynebacterium kefirresidentii	Human gut/faeces (healthy)		Yes	98.46	0.37 (50.00)	96989
Corynebacterium kefirresidentii RS GCF 000478155 1	Corynebacterium sp. KPL1817	Corynebacterium kefirresidentii	NA		No	99.78	0.00 (0.00)	763052
Corynebacterium kefirresidentii RS GCF 000478115 1	Corynebacterium sp. KPL1821	Corynebacterium kefirresidentii	NA		No	99.78	0.00 (0.00)	1983379
Corynebacterium kefirresidentii RS GCF 000478055 1	Corynebacterium sp. KPL1856	Corynebacterium kefirresidentii	NA		No	99.78	0.00 (0.00)	2439492
Corynebacterium kefirresidentii RS GCF 000478035 1	Corynebacterium sp. KPL1857	Corynebacterium kefirresidentii	NA		No	99.78	0.00 (0.00)	2456878
Corynebacterium kefirresidentii RS GCF 000477995 1	Corynebacterium sp. KPL1860	Corynebacterium kefirresidentii	NA		No	99.78	0.00 (0.00)	882975
Corynebacterium kefirresidentii LK1134	Not on NCBI	Corynebacterium kefirresidentii	Human skin (healthy)		No	99.78	0.13 (0.00)	259951
Corynebacterium sp900539985 SMGC_92	Not on NCBI	Corynebacterium sp900539985	Human skin (healthy)		Yes	99.78	0.09 (0.00)	138332
Corynebacterium sp900539985 GB GCA 900766345 1	uncultured Corynebacterium sp.	Corynebacterium sp900539985	Human gut/faeces (healthy)		Yes	93.17	0.00 (0.00)	101744
Corynebacterium sp900539985 GB GCA 900539985 1	uncultured Corynebacterium sp.	Corynebacterium sp900539985	Human gut/faeces (healthy)		Yes	97.14	0.00 (0.00)	26855
Corynebacterium tuberculostearicum RS GCF 000156615 2	Corynebacterium pseudogenitalium	Corynebacterium tuberculostearicum	Human (clinical/healthy)		No	99.16	0.00 (0.00)	442142
Corynebacterium tuberculostearicum GB GCA 913054145 1	Corynebacterium tuberculostearicum	Corynebacterium tuberculostearicum	Marine		Yes	88.02	0.81 (50.00)	6466
Corynebacterium tuberculostearicum RS GCF 013408445 1	Corynebacterium tuberculostearicum	Corynebacterium tuberculostearicum	Human bone barrow (leprosy patient)	DSM 44922	No	99.6	0.22 (0.00)	2453172
Corynebacterium tuberculostearicum GB GCA 016728365 1	Corynebacterium tuberculostearicum	Corynebacterium tuberculostearicum	Human bone barrow (leprosy patient)	DSM 44922	No	99.6	0.22 (0.00)	2451854
Corynebacterium tuberculostearicum C GB GCA 016613425 1	Corynebacterium tuberculostearicum	Corynebacterium tuberculostearicum type C	Human gut/faeces (healthy)		No	99.69	0.44 (0.00)	145054
Corynebacterium tuberculostearicum C RS GCF 000175635 1	Corynebacterium tuberculostearicum	Corynebacterium tuberculostearicum type C	Human gut/faeces (healthy)		No	99.6	0.00 (0.00)	139979
Corynebacterium sp SMGC_38	Not on NCBI	Novel	Human skin (healthy)		Yes	99.78	0.80 (42.86)	114248
Corynebacterium sp SMGC_337	Not on NCBI	Novel	Human skin (healthy)		Yes	96.09	2.93 (93.33)	26238

## Sheet: Table S2
Table S2: Detection of Corynebacterium species in skin microbiomes of subjects with StrainGST
Species name in GTDB R207	Byrd et al 2017 Healthy Control Subjects (n=7) with Species	Oh et al 2016 Subjects (n=12) with Species	Swaney et al 2022 Subjects (n=34) with Species	Total Metagenomes with Species Detected
Corynebacterium kefirresidentii	3	12	33	48
Corynebacterium aurimucosum E	3	12	31	46
Corynebacterium tuberculostearicum	3	11	31	45
Corynebacterium accolens	0	5	26	31
Corynebacterium mucifaciens	2	4	16	22
Corynebacterium sanguinis	1	3	14	18
Corynebacterium matruchotii	2	8	3	13
Corynebacterium amycolatum A	1	6	4	11
Corynebacterium simulans	0	5	5	10
Corynebacterium propinquum	0	2	5	7
Corynebacterium kroppenstedtii	0	2	2	4
Corynebacterium sp001807205	0	3	1	4
Corynebacterium coyleae	0	3	1	4
Corynebacterium amycolatum	0	2	2	4
Corynebacterium glucuronolyticum	1	0	3	4
Corynebacterium freneyi	1	2	0	3
Corynebacterium riegelii	0	2	1	3
Corynebacterium glaucum A	0	2	1	3
Corynebacterium sp001767255	0	2	1	3
Corynebacterium singulare	0	2	0	2
Corynebacterium minutissimum B	0	0	2	2
Corynebacterium bovis	0	0	2	2
Corynebacterium variabile	1	1	0	2
Corynebacterium minutissimum	0	1	1	2
Corynebacterium resistens	0	1	0	1
Corynebacterium imitans	0	1	0	1
Corynebacterium macginleyi	0	0	1	1
Corynebacterium kroppenstedtii C	0	0	1	1
Corynebacterium xerosis	1	0	0	1
Corynebacterium glyciniphilum	1	0	0	1
Corynebacterium striatum	0	1	0	1

## Sheet: Table S3
Table S3: Assessment of StrainGST database for Corynebacterium strain detection
Type	Genome Assembly	Expected Species	Observed Species	Exact Match
Individual Strain	GCA_000156615.2	Corynebacterium_tuberculostearicum	Corynebacterium_aurimucosum_E, Corynebacterium_tuberculostearicum	FALSE
Individual Strain	GCA_001053765.1	Corynebacterium_amycolatum	Corynebacterium_amycolatum, Corynebacterium_amycolatum_A	FALSE
Individual Strain	GCA_001722255.1	Corynebacterium_amycolatum_A	Corynebacterium_amycolatum, Corynebacterium_amycolatum_A	FALSE
Individual Strain	GCA_001807105.1	Corynebacterium_amycolatum	Corynebacterium_amycolatum_A	FALSE
Individual Strain	GCA_001815745.1	Corynebacterium_amycolatum	Corynebacterium_amycolatum, Corynebacterium_amycolatum_A	FALSE
Individual Strain	GCA_001837705.1	Corynebacterium_amycolatum_A	Corynebacterium_amycolatum, Corynebacterium_amycolatum_A	FALSE
Individual Strain	GCA_001838325.1	Corynebacterium_amycolatum	Corynebacterium_amycolatum, Corynebacterium_amycolatum_A	FALSE
Individual Strain	GCA_001913955.1	Corynebacterium_amycolatum_A	Corynebacterium_amycolatum, Corynebacterium_amycolatum_A	FALSE
Individual Strain	GCA_002861405.1	Corynebacterium_amycolatum_A	Corynebacterium_amycolatum, Corynebacterium_amycolatum_A	FALSE
Individual Strain	GCA_008042455.1	Corynebacterium_amycolatum	Corynebacterium_amycolatum, Corynebacterium_amycolatum_A	FALSE
Individual Strain	GCA_014335085.1	Corynebacterium_amycolatum_A	Corynebacterium_amycolatum, Corynebacterium_amycolatum_A	FALSE
Individual Strain	GCA_014335155.1	Corynebacterium_amycolatum	Corynebacterium_amycolatum, Corynebacterium_amycolatum_A	FALSE
Mock Metagenomes	mock_iteration_1	Corynebacterium_amycolatum, Corynebacterium_bovis, Corynebacterium_coyleae, Corynebacterium_pelargi, Corynebacterium_sp001807205	Corynebacterium_amycolatum_A, Corynebacterium_bovis, Corynebacterium_coyleae, Corynebacterium_pelargi, Corynebacterium_sp001807205	FALSE
Mock Metagenomes	mock_iteration_10	Corynebacterium_amycolatum, Corynebacterium_pseudotuberculosis, Corynebacterium_sp001767255, Corynebacterium_stationis	Corynebacterium_amycolatum_A, Corynebacterium_pseudotuberculosis, Corynebacterium_sp001767255, Corynebacterium_stationis	FALSE
Mock Metagenomes	mock_iteration_12	Corynebacterium_amycolatum, Corynebacterium_jeikeium, Corynebacterium_pseudotuberculosis, Corynebacterium_stationis	Corynebacterium_amycolatum, Corynebacterium_amycolatum_A, Corynebacterium_jeikeium, Corynebacterium_pseudotuberculosis, Corynebacterium_stationis	FALSE
Mock Metagenomes	mock_iteration_23	Corynebacterium_amycolatum, Corynebacterium_aurimucosum_E, Corynebacterium_bovis, Corynebacterium_striatum	Corynebacterium_amycolatum_A, Corynebacterium_aurimucosum_E, Corynebacterium_bovis, Corynebacterium_striatum	FALSE
Mock Metagenomes	mock_iteration_32	Corynebacterium_ammoniagenes, Corynebacterium_amycolatum, Corynebacterium_freneyi, Corynebacterium_silvaticum, Corynebacterium_striatum	Corynebacterium_ammoniagenes, Corynebacterium_amycolatum_A, Corynebacterium_freneyi, Corynebacterium_silvaticum, Corynebacterium_striatum	FALSE
Individual Strain	GCA_000022905.1	Corynebacterium_aurimucosum	Corynebacterium_aurimucosum	TRUE
Individual Strain	GCA_000023145.1	Corynebacterium_kroppenstedtii	Corynebacterium_kroppenstedtii	TRUE
Individual Strain	GCA_000069945.1	Corynebacterium_urealyticum	Corynebacterium_urealyticum	TRUE
Individual Strain	GCA_000146485.1	Corynebacterium_accolens	Corynebacterium_accolens	TRUE
Individual Strain	GCA_000156595.1	Corynebacterium_glucuronolyticum	Corynebacterium_glucuronolyticum	TRUE
Individual Strain	GCA_000158635.1	Corynebacterium_matruchotii	Corynebacterium_matruchotii	TRUE
Individual Strain	GCA_000159115.1	Corynebacterium_accolens	Corynebacterium_accolens	TRUE
Individual Strain	GCA_000159595.1	Corynebacterium_glucuronolyticum	Corynebacterium_glucuronolyticum	TRUE
Individual Strain	GCA_000160795.1	Corynebacterium_efficiens	Corynebacterium_efficiens	TRUE
Individual Strain	GCA_000163435.1	Corynebacterium_jeikeium	Corynebacterium_jeikeium	TRUE
Individual Strain	GCA_000164115.1	Corynebacterium_ammoniagenes	Corynebacterium_ammoniagenes	TRUE
Individual Strain	GCA_000174695.1	Corynebacterium_aurimucosum	Corynebacterium_aurimucosum	TRUE
Individual Strain	GCA_000175375.1	Corynebacterium_matruchotii	Corynebacterium_matruchotii	TRUE
Individual Strain	GCA_000213935.2	Corynebacterium_nuruki	Corynebacterium_nuruki	TRUE
Individual Strain	GCA_000234765.2	Corynebacterium_casei	Corynebacterium_casei	TRUE
Individual Strain	GCA_000255935.1	Corynebacterium_pseudotuberculosis	Corynebacterium_pseudotuberculosis	TRUE
Individual Strain	GCA_000338095.1	Corynebacterium_urealyticum	Corynebacterium_urealyticum	TRUE
Individual Strain	GCA_000372245.1	Corynebacterium_doosanense	Corynebacterium_doosanense	TRUE
Individual Strain	GCA_000375525.1	Corynebacterium_propinquum	Corynebacterium_propinquum	TRUE
Individual Strain	GCA_000420585.1	Corynebacterium_callunae	Corynebacterium_callunae	TRUE
Individual Strain	GCA_000477875.1	Corynebacterium_accolens	Corynebacterium_accolens	TRUE
Individual Strain	GCA_000477895.1	Corynebacterium_accolens	Corynebacterium_accolens	TRUE
Individual Strain	GCA_000477915.1	Corynebacterium_accolens	Corynebacterium_accolens	TRUE
Individual Strain	GCA_000477975.1	Corynebacterium_accolens	Corynebacterium_accolens	TRUE
Individual Strain	GCA_000477995.1	Corynebacterium_kefirresidentii	Corynebacterium_kefirresidentii	TRUE
Individual Strain	GCA_000478035.1	Corynebacterium_kefirresidentii	Corynebacterium_kefirresidentii	TRUE
Individual Strain	GCA_000478055.1	Corynebacterium_kefirresidentii	Corynebacterium_kefirresidentii	TRUE
Individual Strain	GCA_000478095.1	Corynebacterium_accolens	Corynebacterium_accolens	TRUE
Individual Strain	GCA_000478115.1	Corynebacterium_kefirresidentii	Corynebacterium_kefirresidentii	TRUE
Individual Strain	GCA_000478135.1	Corynebacterium_accolens	Corynebacterium_accolens	TRUE
Individual Strain	GCA_000478155.1	Corynebacterium_kefirresidentii	Corynebacterium_kefirresidentii	TRUE
Individual Strain	GCA_000498915.1	Corynebacterium_ulcerans	Corynebacterium_ulcerans	TRUE
Individual Strain	GCA_000525655.1	Corynebacterium_falsenii	Corynebacterium_falsenii	TRUE
Individual Strain	GCA_000688435.1	Corynebacterium_halotolerans	Corynebacterium_halotolerans	TRUE
Individual Strain	GCA_000702185.1	Corynebacterium_vitaeruminis	Corynebacterium_vitaeruminis	TRUE
Individual Strain	GCA_000738385.1	Corynebacterium_jeikeium	Corynebacterium_jeikeium	TRUE
Individual Strain	GCA_000738405.1	Corynebacterium_jeikeium	Corynebacterium_jeikeium	TRUE
Individual Strain	GCA_000739455.1	Corynebacterium_imitans	Corynebacterium_imitans	TRUE
Individual Strain	GCA_000742735.1	Corynebacterium_glutamicum	Corynebacterium_glutamicum	TRUE
Individual Strain	GCA_000758965.1	Corynebacterium_freneyi	Corynebacterium_freneyi	TRUE
Individual Strain	GCA_000766885.2	Corynebacterium_camporealensis	Corynebacterium_camporealensis	TRUE
Individual Strain	GCA_000805675.1	Corynebacterium_minutissimum	Corynebacterium_minutissimum	TRUE
Individual Strain	GCA_000971865.1	Corynebacterium_argentoratense	Corynebacterium_argentoratense	TRUE
Individual Strain	GCA_000971875.1	Corynebacterium_argentoratense	Corynebacterium_argentoratense	TRUE
Individual Strain	GCA_000980835.1	Corynebacterium_kutscheri	Corynebacterium_kutscheri	TRUE
Individual Strain	GCA_000988235.1	Corynebacterium_xerosis	Corynebacterium_xerosis	TRUE
Individual Strain	GCA_001044175.1	Corynebacterium_renale	Corynebacterium_renale	TRUE
Individual Strain	GCA_001053435.1	Corynebacterium_striatum	Corynebacterium_striatum	TRUE
Individual Strain	GCA_001053555.1	Corynebacterium_propinquum	Corynebacterium_propinquum	TRUE
Individual Strain	GCA_001054195.1	Corynebacterium_kefirresidentii	Corynebacterium_kefirresidentii	TRUE
Individual Strain	GCA_001054395.1	Corynebacterium_propinquum	Corynebacterium_propinquum	TRUE
Individual Strain	GCA_001055405.1	Corynebacterium_striatum	Corynebacterium_striatum	TRUE
Individual Strain	GCA_001057615.1	Corynebacterium_aurimucosum_E	Corynebacterium_aurimucosum_E	TRUE
Individual Strain	GCA_001058455.1	Corynebacterium_striatum	Corynebacterium_striatum	TRUE
Individual Strain	GCA_001059565.1	Corynebacterium_aurimucosum_E	Corynebacterium_aurimucosum_E	TRUE
Individual Strain	GCA_001059955.1	Corynebacterium_striatum	Corynebacterium_striatum	TRUE
Individual Strain	GCA_001261935.1	Corynebacterium_striatum	Corynebacterium_striatum	TRUE
Individual Strain	GCA_001263755.1	Corynebacterium_riegelii	Corynebacterium_riegelii	TRUE
Individual Strain	GCA_001281445.1	Corynebacterium_ulcerans	Corynebacterium_ulcerans	TRUE
Individual Strain	GCA_001552395.1	Corynebacterium_minutissimum	Corynebacterium_minutissimum	TRUE
Individual Strain	GCA_001552415.1	Corynebacterium_xerosis	Corynebacterium_xerosis	TRUE
Individual Strain	GCA_001561975.1	Corynebacterium_stationis	Corynebacterium_stationis	TRUE
Individual Strain	GCA_001571025.1	Corynebacterium_humireducens	Corynebacterium_humireducens	TRUE
Individual Strain	GCA_001579275.1	Corynebacterium_simulans	Corynebacterium_simulans	TRUE
Individual Strain	GCA_001579925.1	Corynebacterium_pseudotuberculosis	Corynebacterium_pseudotuberculosis	TRUE
Individual Strain	GCA_001643075.1	Corynebacterium_stationis	Corynebacterium_stationis	TRUE
Individual Strain	GCA_001687645.1	Corynebacterium_glutamicum	Corynebacterium_glutamicum	TRUE
Individual Strain	GCA_001806945.1	Corynebacterium_riegelii	Corynebacterium_riegelii	TRUE
Individual Strain	GCA_001806995.1	Corynebacterium_coyleae	Corynebacterium_coyleae	TRUE
Individual Strain	GCA_001807025.1	Corynebacterium_freneyi	Corynebacterium_freneyi	TRUE
Individual Strain	GCA_001807045.1	Corynebacterium_amycolatum	Corynebacterium_amycolatum	TRUE
Individual Strain	GCA_001807155.1	Corynebacterium_coyleae	Corynebacterium_coyleae	TRUE
Individual Strain	GCA_001807205.1	Corynebacterium_sp001807205	Corynebacterium_sp001807205	TRUE
Individual Strain	GCA_001807215.1	Corynebacterium_striatum	Corynebacterium_striatum	TRUE
Individual Strain	GCA_001807225.1	Corynebacterium_singulare	Corynebacterium_singulare	TRUE
Individual Strain	GCA_001807315.1	Corynebacterium_simulans	Corynebacterium_simulans	TRUE
Individual Strain	GCA_001807365.1	Corynebacterium_simulans	Corynebacterium_simulans	TRUE
Individual Strain	GCA_001807495.1	Corynebacterium_simulans	Corynebacterium_simulans	TRUE
Individual Strain	GCA_001807505.1	Corynebacterium_sp001767255	Corynebacterium_sp001767255	TRUE
Individual Strain	GCA_001808545.1	Corynebacterium_simulans	Corynebacterium_simulans	TRUE
Individual Strain	GCA_001809225.1	Corynebacterium_amycolatum_A	Corynebacterium_amycolatum_A	TRUE
Individual Strain	GCA_001810285.1	Corynebacterium_simulans	Corynebacterium_simulans	TRUE
Individual Strain	GCA_001810555.1	Corynebacterium_amycolatum_A	Corynebacterium_amycolatum_A	TRUE
Individual Strain	GCA_001811145.1	Corynebacterium_sp001807205	Corynebacterium_sp001807205	TRUE
Individual Strain	GCA_001811185.1	Corynebacterium_coyleae	Corynebacterium_coyleae	TRUE
Individual Strain	GCA_001813175.1	Corynebacterium_sp001807205	Corynebacterium_sp001807205	TRUE
Individual Strain	GCA_001813815.1	Corynebacterium_simulans	Corynebacterium_simulans	TRUE
Individual Strain	GCA_001813925.1	Corynebacterium_sp001807205	Corynebacterium_sp001807205	TRUE
Individual Strain	GCA_001814945.1	Corynebacterium_sp001807205	Corynebacterium_sp001807205	TRUE
Individual Strain	GCA_001815555.1	Corynebacterium_glucuronolyticum	Corynebacterium_glucuronolyticum	TRUE
Individual Strain	GCA_001815635.1	Corynebacterium_coyleae	Corynebacterium_coyleae	TRUE
Individual Strain	GCA_001836185.1	Corynebacterium_simulans	Corynebacterium_simulans	TRUE
Individual Strain	GCA_001836265.1	Corynebacterium_coyleae	Corynebacterium_coyleae	TRUE
Individual Strain	GCA_001837615.1	Corynebacterium_coyleae	Corynebacterium_coyleae	TRUE
Individual Strain	GCA_001838205.1	Corynebacterium_amycolatum_A	Corynebacterium_amycolatum_A	TRUE
Individual Strain	GCA_001867065.1	Corynebacterium_pseudotuberculosis	Corynebacterium_pseudotuberculosis	TRUE
Individual Strain	GCA_001875735.1	Corynebacterium_sp001767255	Corynebacterium_sp001767255	TRUE
Individual Strain	GCA_001875875.1	Corynebacterium_diphtheriae	Corynebacterium_diphtheriae	TRUE
Individual Strain	GCA_001912725.1	Corynebacterium_glutamicum	Corynebacterium_glutamicum	TRUE
Individual Strain	GCA_001912785.1	Corynebacterium_glutamicum	Corynebacterium_glutamicum	TRUE
Individual Strain	GCA_001913985.1	Corynebacterium_aurimucosum_E	Corynebacterium_aurimucosum_E	TRUE
Individual Strain	GCA_001935945.1	Corynebacterium_diphtheriae	Corynebacterium_diphtheriae	TRUE
Individual Strain	GCA_001941425.1	Corynebacterium_ammoniagenes	Corynebacterium_ammoniagenes	TRUE
Individual Strain	GCA_001999385.1	Corynebacterium_jeikeium	Corynebacterium_jeikeium	TRUE
Individual Strain	GCA_002005245.1	Corynebacterium_ammoniagenes	Corynebacterium_ammoniagenes	TRUE
Individual Strain	GCA_002072715.1	Corynebacterium_pseudotuberculosis	Corynebacterium_pseudotuberculosis	TRUE
Individual Strain	GCA_002154655.1	Corynebacterium_kefirresidentii	Corynebacterium_kefirresidentii	TRUE
Individual Strain	GCA_002202355.1	Corynebacterium_diphtheriae	Corynebacterium_diphtheriae	TRUE
Individual Strain	GCA_002202665.1	Corynebacterium_diphtheriae	Corynebacterium_diphtheriae	TRUE
Individual Strain	GCA_002202765.1	Corynebacterium_diphtheriae	Corynebacterium_diphtheriae	TRUE
Individual Strain	GCA_002203075.1	Corynebacterium_diphtheriae	Corynebacterium_diphtheriae	TRUE
Individual Strain	GCA_002203705.1	Corynebacterium_diphtheriae	Corynebacterium_diphtheriae	TRUE
Individual Strain	GCA_002214685.1	Corynebacterium_stationis	Corynebacterium_stationis	TRUE
Individual Strain	GCA_002277975.1	Corynebacterium_glutamicum	Corynebacterium_glutamicum	TRUE
Individual Strain	GCA_002316455.1	Corynebacterium_variabile	Corynebacterium_variabile	TRUE
Individual Strain	GCA_002345405.1	Corynebacterium_variabile	Corynebacterium_variabile	TRUE
Individual Strain	GCA_002351405.1	Corynebacterium_simulans	Corynebacterium_simulans	TRUE
Individual Strain	GCA_002390965.1	Corynebacterium_flavescens	Corynebacterium_flavescens	TRUE
Individual Strain	GCA_002429805.1	Corynebacterium_flavescens	Corynebacterium_flavescens	TRUE
Individual Strain	GCA_002454755.1	Corynebacterium_variabile	Corynebacterium_variabile	TRUE
Individual Strain	GCA_002454915.1	Corynebacterium_vitaeruminis	Corynebacterium_vitaeruminis	TRUE
Individual Strain	GCA_002482225.1	Corynebacterium_variabile	Corynebacterium_variabile	TRUE
Individual Strain	GCA_002563965.1	Corynebacterium_renale	Corynebacterium_renale	TRUE
Individual Strain	GCA_002794435.1	Corynebacterium_pseudotuberculosis	Corynebacterium_pseudotuberculosis	TRUE
Individual Strain	GCA_002847785.1	Corynebacterium_amycolatum_A	Corynebacterium_amycolatum_A	TRUE
Individual Strain	GCA_002861325.1	Corynebacterium_riegelii	Corynebacterium_riegelii	TRUE
Individual Strain	GCA_002861345.1	Corynebacterium_coyleae	Corynebacterium_coyleae	TRUE
Individual Strain	GCA_002861365.1	Corynebacterium_coyleae	Corynebacterium_coyleae	TRUE
Individual Strain	GCA_002866485.1	Corynebacterium_ulcerans	Corynebacterium_ulcerans	TRUE
Individual Strain	GCA_002866525.1	Corynebacterium_ulcerans	Corynebacterium_ulcerans	TRUE
Individual Strain	GCA_002871715.1	Corynebacterium_xerosis	Corynebacterium_xerosis	TRUE
Individual Strain	GCA_002872395.1	Corynebacterium_ulcerans	Corynebacterium_ulcerans	TRUE
Individual Strain	GCA_003004395.1	Corynebacterium_diphtheriae	Corynebacterium_diphtheriae	TRUE
Individual Strain	GCA_003202355.1	Corynebacterium_striatum	Corynebacterium_striatum	TRUE
Individual Strain	GCA_003241755.1	Corynebacterium_propinquum	Corynebacterium_propinquum	TRUE
Individual Strain	GCA_003446625.1	Corynebacterium_variabile	Corynebacterium_variabile	TRUE
Individual Strain	GCA_003522365.1	Corynebacterium_flavescens	Corynebacterium_flavescens	TRUE
Individual Strain	GCA_003524425.1	Corynebacterium_nuruki	Corynebacterium_nuruki	TRUE
Individual Strain	GCA_003530675.1	Corynebacterium_casei	Corynebacterium_casei	TRUE
Individual Strain	GCA_003535845.1	Corynebacterium_stationis	Corynebacterium_stationis	TRUE
Individual Strain	GCA_003583675.1	Corynebacterium_falsenii	Corynebacterium_falsenii	TRUE
Individual Strain	GCA_003638845.1	Corynebacterium_matruchotii	Corynebacterium_matruchotii	TRUE
Individual Strain	GCA_003688975.1	Corynebacterium_macginleyi	Corynebacterium_macginleyi	TRUE
Individual Strain	GCA_003932145.1	Corynebacterium_bovis	Corynebacterium_bovis	TRUE
Individual Strain	GCA_003932205.1	Corynebacterium_bovis	Corynebacterium_bovis	TRUE
Individual Strain	GCA_003932285.1	Corynebacterium_bovis	Corynebacterium_bovis	TRUE
Individual Strain	GCA_003932295.1	Corynebacterium_bovis	Corynebacterium_bovis	TRUE
Individual Strain	GCA_003932315.1	Corynebacterium_bovis	Corynebacterium_bovis	TRUE
Individual Strain	GCA_003932375.1	Corynebacterium_bovis	Corynebacterium_bovis	TRUE
Individual Strain	GCA_003932395.1	Corynebacterium_bovis	Corynebacterium_bovis	TRUE
Individual Strain	GCA_003932405.1	Corynebacterium_bovis	Corynebacterium_bovis	TRUE
Individual Strain	GCA_003932435.1	Corynebacterium_bovis	Corynebacterium_bovis	TRUE
Individual Strain	GCA_003932475.1	Corynebacterium_bovis	Corynebacterium_bovis	TRUE
Individual Strain	GCA_003989165.1	Corynebacterium_propinquum	Corynebacterium_propinquum	TRUE
Individual Strain	GCA_003989215.1	Corynebacterium_propinquum	Corynebacterium_propinquum	TRUE
Individual Strain	GCA_003989475.1	Corynebacterium_propinquum	Corynebacterium_propinquum	TRUE
Individual Strain	GCA_004193655.1	Corynebacterium_pseudotuberculosis	Corynebacterium_pseudotuberculosis	TRUE
Individual Strain	GCA_004323775.1	Corynebacterium_pseudotuberculosis	Corynebacterium_pseudotuberculosis	TRUE
Individual Strain	GCA_004382105.1	Corynebacterium_silvaticum	Corynebacterium_silvaticum	TRUE
Individual Strain	GCA_004382125.1	Corynebacterium_silvaticum	Corynebacterium_silvaticum	TRUE
Individual Strain	GCA_004382825.2	Corynebacterium_silvaticum	Corynebacterium_silvaticum	TRUE
Individual Strain	GCA_006370535.1	Corynebacterium_silvaticum	Corynebacterium_silvaticum	TRUE
Individual Strain	GCA_006539465.1	Corynebacterium_flavescens	Corynebacterium_flavescens	TRUE
Individual Strain	GCA_006539825.1	Corynebacterium_variabile	Corynebacterium_variabile	TRUE
Individual Strain	GCA_006971065.1	Corynebacterium_pseudotuberculosis	Corynebacterium_pseudotuberculosis	TRUE
Individual Strain	GCA_007489295.1	Corynebacterium_sp007904105	Corynebacterium_sp007904105	TRUE
Individual Strain	GCA_007666555.1	Corynebacterium_singulare	Corynebacterium_singulare	TRUE
Individual Strain	GCA_007671985.1	Corynebacterium_propinquum	Corynebacterium_propinquum	TRUE
Individual Strain	GCA_007672025.1	Corynebacterium_propinquum	Corynebacterium_propinquum	TRUE
Individual Strain	GCA_007672625.1	Corynebacterium_sanguinis	Corynebacterium_sanguinis	TRUE
Individual Strain	GCA_007676915.1	Corynebacterium_coyleae	Corynebacterium_coyleae	TRUE
Individual Strain	GCA_007713815.1	Corynebacterium_sanguinis	Corynebacterium_sanguinis	TRUE
Individual Strain	GCA_007713825.1	Corynebacterium_sanguinis	Corynebacterium_sanguinis	TRUE
Individual Strain	GCA_007713855.1	Corynebacterium_sanguinis	Corynebacterium_sanguinis	TRUE
Individual Strain	GCA_007713875.1	Corynebacterium_sanguinis	Corynebacterium_sanguinis	TRUE
Individual Strain	GCA_007786375.1	Corynebacterium_sp001807205	Corynebacterium_sp001807205	TRUE
Individual Strain	GCA_008180045.1	Corynebacterium_urealyticum	Corynebacterium_urealyticum	TRUE
Individual Strain	GCA_008180065.1	Corynebacterium_urealyticum	Corynebacterium_urealyticum	TRUE
Individual Strain	GCA_008244525.1	Corynebacterium_urealyticum	Corynebacterium_urealyticum	TRUE
Individual Strain	GCA_008368695.1	Corynebacterium_amycolatum_A	Corynebacterium_amycolatum_A	TRUE
Individual Strain	GCA_008693075.1	Corynebacterium_phocae	Corynebacterium_phocae	TRUE
Individual Strain	GCA_008693105.1	Corynebacterium_flavescens	Corynebacterium_flavescens	TRUE
Individual Strain	GCA_008830455.1	Corynebacterium_sp014490575	Corynebacterium_sp014490575	TRUE
Individual Strain	GCA_008830655.1	Corynebacterium_sp014490575	Corynebacterium_sp014490575	TRUE
Individual Strain	GCA_008830685.1	Corynebacterium_sp014490575	Corynebacterium_sp014490575	TRUE
Individual Strain	GCA_008868665.1	Corynebacterium_matruchotii	Corynebacterium_matruchotii	TRUE
Individual Strain	GCA_008995395.1	Corynebacterium_ulcerans	Corynebacterium_ulcerans	TRUE
Individual Strain	GCA_009016485.1	Corynebacterium_sp014490575	Corynebacterium_sp014490575	TRUE
Individual Strain	GCA_009016505.1	Corynebacterium_sp014490575	Corynebacterium_sp014490575	TRUE
Individual Strain	GCA_009016555.1	Corynebacterium_sp014490575	Corynebacterium_sp014490575	TRUE
Individual Strain	GCA_011525585.1	Corynebacterium_kefirresidentii	Corynebacterium_kefirresidentii	TRUE
Individual Strain	GCA_011761285.1	Corynebacterium_glutamicum	Corynebacterium_glutamicum	TRUE
Individual Strain	GCA_012030345.1	Corynebacterium_coyleae	Corynebacterium_coyleae	TRUE
Individual Strain	GCA_012396315.1	Corynebacterium_mucifaciens	Corynebacterium_mucifaciens	TRUE
Individual Strain	GCA_012510795.1	Corynebacterium_humireducens	Corynebacterium_humireducens	TRUE
Individual Strain	GCA_012515295.1	Corynebacterium_marinum	Corynebacterium_marinum	TRUE
Individual Strain	GCA_012838005.1	Corynebacterium_stationis	Corynebacterium_stationis	TRUE
Individual Strain	GCA_012843865.1	Corynebacterium_stationis	Corynebacterium_stationis	TRUE
Individual Strain	GCA_012843915.1	Corynebacterium_xerosis	Corynebacterium_xerosis	TRUE
Individual Strain	GCA_012843925.1	Corynebacterium_ammoniagenes	Corynebacterium_ammoniagenes	TRUE
Individual Strain	GCA_013051085.1	Corynebacterium_sp014490555	Corynebacterium_sp014490555	TRUE
Individual Strain	GCA_013135445.1	Corynebacterium_silvaticum	Corynebacterium_silvaticum	TRUE
Individual Strain	GCA_013135535.1	Corynebacterium_ulcerans	Corynebacterium_ulcerans	TRUE
Individual Strain	GCA_013135545.1	Corynebacterium_silvaticum	Corynebacterium_silvaticum	TRUE
Individual Strain	GCA_013342965.1	Corynebacterium_pseudotuberculosis	Corynebacterium_pseudotuberculosis	TRUE
Individual Strain	GCA_013393575.1	Corynebacterium_stationis	Corynebacterium_stationis	TRUE
Individual Strain	GCA_013408445.1	Corynebacterium_tuberculostearicum	Corynebacterium_tuberculostearicum	TRUE
Individual Strain	GCA_013867945.1	Corynebacterium_glutamicum	Corynebacterium_glutamicum	TRUE
Individual Strain	GCA_013867955.1	Corynebacterium_glutamicum	Corynebacterium_glutamicum	TRUE
Individual Strain	GCA_013868015.1	Corynebacterium_glutamicum	Corynebacterium_glutamicum	TRUE
Individual Strain	GCA_013868035.1	Corynebacterium_glutamicum	Corynebacterium_glutamicum	TRUE
Individual Strain	GCA_013868425.1	Corynebacterium_sanguinis	Corynebacterium_sanguinis	TRUE
Individual Strain	GCA_014117265.1	Corynebacterium_sp014117265	Corynebacterium_sp014117265	TRUE
Individual Strain	GCA_014267325.1	Corynebacterium_sp014490555	Corynebacterium_sp014490555	TRUE
Individual Strain	GCA_014335185.1	Corynebacterium_amycolatum	Corynebacterium_amycolatum	TRUE
Individual Strain	GCA_014610885.1	Corynebacterium_striatum	Corynebacterium_striatum	TRUE
Individual Strain	GCA_014635485.1	Corynebacterium_pelargi	Corynebacterium_pelargi	TRUE
Individual Strain	GCA_014645275.1	Corynebacterium_marinum	Corynebacterium_marinum	TRUE
Individual Strain	GCA_014897435.1	Corynebacterium_casei	Corynebacterium_casei	TRUE
Individual Strain	GCA_015830475.1	Corynebacterium_diphtheriae	Corynebacterium_diphtheriae	TRUE
Individual Strain	GCA_016019785.1	Corynebacterium_silvaticum	Corynebacterium_silvaticum	TRUE
Individual Strain	GCA_016019855.1	Corynebacterium_ulcerans	Corynebacterium_ulcerans	TRUE
Individual Strain	GCA_016026415.1	Corynebacterium_amycolatum	Corynebacterium_amycolatum	TRUE
Individual Strain	GCA_016027615.1	Corynebacterium_minutissimum	Corynebacterium_minutissimum	TRUE
Individual Strain	GCA_016126915.1	Corynebacterium_minutissimum	Corynebacterium_minutissimum	TRUE
Individual Strain	GCA_016127975.1	Corynebacterium_urealyticum	Corynebacterium_urealyticum	TRUE
Individual Strain	GCA_016296085.1	Corynebacterium_xerosis	Corynebacterium_xerosis	TRUE
Individual Strain	GCA_016403265.1	Corynebacterium_urealyticum	Corynebacterium_urealyticum	TRUE
Individual Strain	GCA_016628245.1	Corynebacterium_macginleyi	Corynebacterium_macginleyi	TRUE
Individual Strain	GCA_016628345.1	Corynebacterium_macginleyi	Corynebacterium_macginleyi	TRUE
Individual Strain	GCA_016628425.2	Corynebacterium_macginleyi	Corynebacterium_macginleyi	TRUE
Individual Strain	GCA_016628485.1	Corynebacterium_macginleyi	Corynebacterium_macginleyi	TRUE
Individual Strain	GCA_016628585.1	Corynebacterium_macginleyi	Corynebacterium_macginleyi	TRUE
Individual Strain	GCA_016628645.1	Corynebacterium_macginleyi	Corynebacterium_macginleyi	TRUE
Individual Strain	GCA_016628775.1	Corynebacterium_macginleyi	Corynebacterium_macginleyi	TRUE
Individual Strain	GCA_016628825.1	Corynebacterium_macginleyi	Corynebacterium_macginleyi	TRUE
Individual Strain	GCA_016628845.1	Corynebacterium_macginleyi	Corynebacterium_macginleyi	TRUE
Individual Strain	GCA_016727365.1	Corynebacterium_ulcerans	Corynebacterium_ulcerans	TRUE
Individual Strain	GCA_017850055.1	Corynebacterium_accolens	Corynebacterium_accolens	TRUE
Individual Strain	GCA_017876455.1	Corynebacterium_freneyi	Corynebacterium_freneyi	TRUE
Individual Strain	GCA_017918135.1	Corynebacterium_sp007904105	Corynebacterium_sp007904105	TRUE
Individual Strain	GCA_018373025.1	Corynebacterium_aurimucosum_E	Corynebacterium_aurimucosum_E	TRUE
Individual Strain	GCA_018530935.1	Corynebacterium_pseudotuberculosis	Corynebacterium_pseudotuberculosis	TRUE
Individual Strain	GCA_018919245.1	Corynebacterium_sp001807205	Corynebacterium_sp001807205	TRUE
Individual Strain	GCA_018919345.1	Corynebacterium_amycolatum	Corynebacterium_amycolatum	TRUE
Individual Strain	GCA_900015285.1	Corynebacterium_variabile	Corynebacterium_variabile	TRUE
Individual Strain	GCA_900049755.1	Corynebacterium_provencense	Corynebacterium_provencense	TRUE
Individual Strain	GCA_900099485.1	Corynebacterium_sp001767255	Corynebacterium_sp001767255	TRUE
Individual Strain	GCA_900100745.1	Corynebacterium_jeikeium	Corynebacterium_jeikeium	TRUE
Individual Strain	GCA_900111265.1	Corynebacterium_cystitidis	Corynebacterium_cystitidis	TRUE
Individual Strain	GCA_900163675.1	Corynebacterium_casei	Corynebacterium_casei	TRUE
Individual Strain	GCA_900176155.1	Corynebacterium_glucuronolyticum	Corynebacterium_glucuronolyticum	TRUE
Individual Strain	GCA_900205605.1	Corynebacterium_diphtheriae	Corynebacterium_diphtheriae	TRUE
Individual Strain	GCA_900447255.1	Corynebacterium_renale	Corynebacterium_renale	TRUE
Individual Strain	GCA_900447475.1	Corynebacterium_minutissimum_B	Corynebacterium_minutissimum_B	TRUE
Individual Strain	GCA_900447555.1	Corynebacterium_matruchotii	Corynebacterium_matruchotii	TRUE
Individual Strain	GCA_900447625.1	Corynebacterium_striatum	Corynebacterium_striatum	TRUE
Individual Strain	GCA_900447675.1	Corynebacterium_striatum	Corynebacterium_striatum	TRUE
Individual Strain	GCA_900461185.1	Corynebacterium_jeikeium	Corynebacterium_jeikeium	TRUE
Individual Strain	GCA_900461255.1	Corynebacterium_jeikeium	Corynebacterium_jeikeium	TRUE
Individual Strain	GCA_900461265.1	Corynebacterium_xerosis	Corynebacterium_xerosis	TRUE
Individual Strain	GCA_900475635.1	Corynebacterium_ulcerans	Corynebacterium_ulcerans	TRUE
Individual Strain	GCA_900538785.1	Corynebacterium_aurimucosum_E	Corynebacterium_aurimucosum_E	TRUE
Individual Strain	GCA_900626215.1	Corynebacterium_provencense	Corynebacterium_provencense	TRUE
Individual Strain	GCA_900637065.1	Corynebacterium_minutissimum	Corynebacterium_minutissimum	TRUE
Individual Strain	GCA_902362995.1	Corynebacterium_propinquum	Corynebacterium_propinquum	TRUE
Individual Strain	GCA_902375935.1	Corynebacterium_provencense	Corynebacterium_provencense	TRUE
Individual Strain	GCA_904374435.1	Corynebacterium_stationis	Corynebacterium_stationis	TRUE
Individual Strain	GCA_905365335.1	Corynebacterium_matruchotii	Corynebacterium_matruchotii	TRUE
Individual Strain	GCA_905372825.1	Corynebacterium_matruchotii	Corynebacterium_matruchotii	TRUE
Individual Strain	GCA_910584925.1	Corynebacterium_stationis	Corynebacterium_stationis	TRUE
Mock Metagenomes	mock_iteration_0	Corynebacterium_coyleae, Corynebacterium_doosanense, Corynebacterium_jeikeium, Corynebacterium_ulcerans, Corynebacterium_xerosis	Corynebacterium_coyleae, Corynebacterium_doosanense, Corynebacterium_jeikeium, Corynebacterium_ulcerans, Corynebacterium_xerosis	TRUE
Mock Metagenomes	mock_iteration_11	Corynebacterium_diphtheriae, Corynebacterium_macginleyi, Corynebacterium_sanguinis, Corynebacterium_silvaticum, Corynebacterium_sp014117265	Corynebacterium_diphtheriae, Corynebacterium_macginleyi, Corynebacterium_sanguinis, Corynebacterium_silvaticum, Corynebacterium_sp014117265	TRUE
Mock Metagenomes	mock_iteration_13	Corynebacterium_accolens, Corynebacterium_coyleae, Corynebacterium_glucuronolyticum, Corynebacterium_glutamicum, Corynebacterium_macginleyi	Corynebacterium_accolens, Corynebacterium_coyleae, Corynebacterium_glucuronolyticum, Corynebacterium_glutamicum, Corynebacterium_macginleyi	TRUE
Mock Metagenomes	mock_iteration_14	Corynebacterium_accolens, Corynebacterium_ammoniagenes, Corynebacterium_glucuronolyticum, Corynebacterium_kutscheri, Corynebacterium_riegelii	Corynebacterium_accolens, Corynebacterium_ammoniagenes, Corynebacterium_glucuronolyticum, Corynebacterium_kutscheri, Corynebacterium_riegelii	TRUE
Mock Metagenomes	mock_iteration_15	Corynebacterium_accolens, Corynebacterium_amycolatum_A, Corynebacterium_glucuronolyticum, Corynebacterium_sp001807205	Corynebacterium_accolens, Corynebacterium_amycolatum_A, Corynebacterium_glucuronolyticum, Corynebacterium_sp001807205	TRUE
Mock Metagenomes	mock_iteration_16	Corynebacterium_coyleae, Corynebacterium_cystitidis, Corynebacterium_diphtheriae, Corynebacterium_pseudotuberculosis, Corynebacterium_sp014490575	Corynebacterium_coyleae, Corynebacterium_cystitidis, Corynebacterium_diphtheriae, Corynebacterium_pseudotuberculosis, Corynebacterium_sp014490575	TRUE
Mock Metagenomes	mock_iteration_17	Corynebacterium_efficiens, Corynebacterium_glutamicum, Corynebacterium_matruchotii, Corynebacterium_sp001807205, Corynebacterium_tuberculostearicum	Corynebacterium_efficiens, Corynebacterium_glutamicum, Corynebacterium_matruchotii, Corynebacterium_sp001807205, Corynebacterium_tuberculostearicum	TRUE
Mock Metagenomes	mock_iteration_18	Corynebacterium_kefirresidentii, Corynebacterium_riegelii, Corynebacterium_sp001807205, Corynebacterium_ulcerans	Corynebacterium_kefirresidentii, Corynebacterium_riegelii, Corynebacterium_sp001807205, Corynebacterium_ulcerans	TRUE
Mock Metagenomes	mock_iteration_19	Corynebacterium_sp001767255, Corynebacterium_sp001807205, Corynebacterium_sp014490555, Corynebacterium_ulcerans, Corynebacterium_variabile	Corynebacterium_sp001767255, Corynebacterium_sp001807205, Corynebacterium_sp014490555, Corynebacterium_ulcerans, Corynebacterium_variabile	TRUE
Mock Metagenomes	mock_iteration_2	Corynebacterium_bovis, Corynebacterium_freneyi, Corynebacterium_stationis, Corynebacterium_striatum, Corynebacterium_tuberculostearicum	Corynebacterium_bovis, Corynebacterium_freneyi, Corynebacterium_stationis, Corynebacterium_striatum, Corynebacterium_tuberculostearicum	TRUE
Mock Metagenomes	mock_iteration_20	Corynebacterium_coyleae, Corynebacterium_glutamicum, Corynebacterium_kefirresidentii, Corynebacterium_sp014490555, Corynebacterium_urealyticum	Corynebacterium_coyleae, Corynebacterium_glutamicum, Corynebacterium_kefirresidentii, Corynebacterium_sp014490555, Corynebacterium_urealyticum	TRUE
Mock Metagenomes	mock_iteration_21	Corynebacterium_accolens, Corynebacterium_glucuronolyticum, Corynebacterium_matruchotii, Corynebacterium_urealyticum, Corynebacterium_variabile	Corynebacterium_accolens, Corynebacterium_glucuronolyticum, Corynebacterium_matruchotii, Corynebacterium_urealyticum, Corynebacterium_variabile	TRUE
Mock Metagenomes	mock_iteration_22	Corynebacterium_coyleae, Corynebacterium_glutamicum, Corynebacterium_minutissimum, Corynebacterium_nuruki, Corynebacterium_sp014490575	Corynebacterium_coyleae, Corynebacterium_glutamicum, Corynebacterium_minutissimum, Corynebacterium_nuruki, Corynebacterium_sp014490575	TRUE
Mock Metagenomes	mock_iteration_24	Corynebacterium_macginleyi, Corynebacterium_simulans, Corynebacterium_sp001767255, Corynebacterium_sp001807205, Corynebacterium_urealyticum	Corynebacterium_macginleyi, Corynebacterium_simulans, Corynebacterium_sp001767255, Corynebacterium_sp001807205, Corynebacterium_urealyticum	TRUE
Mock Metagenomes	mock_iteration_25	Corynebacterium_diphtheriae, Corynebacterium_glucuronolyticum, Corynebacterium_jeikeium, Corynebacterium_matruchotii, Corynebacterium_simulans	Corynebacterium_diphtheriae, Corynebacterium_glucuronolyticum, Corynebacterium_jeikeium, Corynebacterium_matruchotii, Corynebacterium_simulans	TRUE
Mock Metagenomes	mock_iteration_26	Corynebacterium_amycolatum_A, Corynebacterium_glutamicum, Corynebacterium_propinquum, Corynebacterium_ulcerans, Corynebacterium_variabile	Corynebacterium_amycolatum_A, Corynebacterium_glutamicum, Corynebacterium_propinquum, Corynebacterium_ulcerans, Corynebacterium_variabile	TRUE
Mock Metagenomes	mock_iteration_27	Corynebacterium_bovis, Corynebacterium_flavescens, Corynebacterium_glucuronolyticum, Corynebacterium_ulcerans	Corynebacterium_bovis, Corynebacterium_flavescens, Corynebacterium_glucuronolyticum, Corynebacterium_ulcerans	TRUE
Mock Metagenomes	mock_iteration_28	Corynebacterium_amycolatum, Corynebacterium_amycolatum_A, Corynebacterium_flavescens, Corynebacterium_sanguinis, Corynebacterium_sp007904105	Corynebacterium_amycolatum, Corynebacterium_amycolatum_A, Corynebacterium_flavescens, Corynebacterium_sanguinis, Corynebacterium_sp007904105	TRUE
Mock Metagenomes	mock_iteration_29	Corynebacterium_amycolatum_A, Corynebacterium_glutamicum, Corynebacterium_pseudotuberculosis, Corynebacterium_renale	Corynebacterium_amycolatum_A, Corynebacterium_glutamicum, Corynebacterium_pseudotuberculosis, Corynebacterium_renale	TRUE
Mock Metagenomes	mock_iteration_3	Corynebacterium_amycolatum_A, Corynebacterium_casei, Corynebacterium_phocae, Corynebacterium_propinquum	Corynebacterium_amycolatum_A, Corynebacterium_casei, Corynebacterium_phocae, Corynebacterium_propinquum	TRUE
Mock Metagenomes	mock_iteration_30	Corynebacterium_amycolatum_A, Corynebacterium_jeikeium, Corynebacterium_pelargi, Corynebacterium_silvaticum, Corynebacterium_variabile	Corynebacterium_amycolatum_A, Corynebacterium_jeikeium, Corynebacterium_pelargi, Corynebacterium_silvaticum, Corynebacterium_variabile	TRUE
Mock Metagenomes	mock_iteration_31	Corynebacterium_amycolatum_A, Corynebacterium_pelargi, Corynebacterium_sp001807205, Corynebacterium_stationis, Corynebacterium_striatum	Corynebacterium_amycolatum_A, Corynebacterium_pelargi, Corynebacterium_sp001807205, Corynebacterium_stationis, Corynebacterium_striatum	TRUE
Mock Metagenomes	mock_iteration_33	Corynebacterium_amycolatum, Corynebacterium_aurimucosum_E, Corynebacterium_humireducens, Corynebacterium_pelargi, Corynebacterium_vitaeruminis	Corynebacterium_amycolatum, Corynebacterium_aurimucosum_E, Corynebacterium_humireducens, Corynebacterium_pelargi, Corynebacterium_vitaeruminis	TRUE
Mock Metagenomes	mock_iteration_34	Corynebacterium_callunae, Corynebacterium_glutamicum, Corynebacterium_simulans, Corynebacterium_sp001767255, Corynebacterium_variabile	Corynebacterium_callunae, Corynebacterium_glutamicum, Corynebacterium_simulans, Corynebacterium_sp001767255, Corynebacterium_variabile	TRUE
Mock Metagenomes	mock_iteration_35	Corynebacterium_aurimucosum, Corynebacterium_diphtheriae, Corynebacterium_propinquum, Corynebacterium_sanguinis, Corynebacterium_variabile	Corynebacterium_aurimucosum, Corynebacterium_diphtheriae, Corynebacterium_propinquum, Corynebacterium_sanguinis, Corynebacterium_variabile	TRUE
Mock Metagenomes	mock_iteration_36	Corynebacterium_macginleyi, Corynebacterium_nuruki, Corynebacterium_sp001767255, Corynebacterium_striatum, Corynebacterium_urealyticum	Corynebacterium_macginleyi, Corynebacterium_nuruki, Corynebacterium_sp001767255, Corynebacterium_striatum, Corynebacterium_urealyticum	TRUE
Mock Metagenomes	mock_iteration_37	Corynebacterium_diphtheriae, Corynebacterium_matruchotii, Corynebacterium_propinquum, Corynebacterium_renale, Corynebacterium_striatum	Corynebacterium_diphtheriae, Corynebacterium_matruchotii, Corynebacterium_propinquum, Corynebacterium_renale, Corynebacterium_striatum	TRUE
Mock Metagenomes	mock_iteration_38	Corynebacterium_macginleyi, Corynebacterium_minutissimum, Corynebacterium_simulans, Corynebacterium_sp014490575, Corynebacterium_striatum	Corynebacterium_macginleyi, Corynebacterium_minutissimum, Corynebacterium_simulans, Corynebacterium_sp014490575, Corynebacterium_striatum	TRUE
Mock Metagenomes	mock_iteration_39	Corynebacterium_amycolatum_A, Corynebacterium_bovis, Corynebacterium_glutamicum, Corynebacterium_riegelii, Corynebacterium_simulans	Corynebacterium_amycolatum_A, Corynebacterium_bovis, Corynebacterium_glutamicum, Corynebacterium_riegelii, Corynebacterium_simulans	TRUE
Mock Metagenomes	mock_iteration_4	Corynebacterium_amycolatum, Corynebacterium_argentoratense, Corynebacterium_bovis, Corynebacterium_kefirresidentii, Corynebacterium_provencense	Corynebacterium_amycolatum, Corynebacterium_argentoratense, Corynebacterium_bovis, Corynebacterium_kefirresidentii, Corynebacterium_provencense	TRUE
Mock Metagenomes	mock_iteration_40	Corynebacterium_casei, Corynebacterium_diphtheriae, Corynebacterium_matruchotii, Corynebacterium_sp001807205	Corynebacterium_casei, Corynebacterium_diphtheriae, Corynebacterium_matruchotii, Corynebacterium_sp001807205	TRUE
Mock Metagenomes	mock_iteration_41	Corynebacterium_ammoniagenes, Corynebacterium_amycolatum_A, Corynebacterium_kutscheri, Corynebacterium_simulans, Corynebacterium_ulcerans	Corynebacterium_ammoniagenes, Corynebacterium_amycolatum_A, Corynebacterium_kutscheri, Corynebacterium_simulans, Corynebacterium_ulcerans	TRUE
Mock Metagenomes	mock_iteration_42	Corynebacterium_bovis, Corynebacterium_glutamicum, Corynebacterium_jeikeium, Corynebacterium_macginleyi, Corynebacterium_xerosis	Corynebacterium_bovis, Corynebacterium_glutamicum, Corynebacterium_jeikeium, Corynebacterium_macginleyi, Corynebacterium_xerosis	TRUE
Mock Metagenomes	mock_iteration_43	Corynebacterium_macginleyi, Corynebacterium_sp001807205, Corynebacterium_ulcerans, Corynebacterium_variabile, Corynebacterium_vitaeruminis	Corynebacterium_macginleyi, Corynebacterium_sp001807205, Corynebacterium_ulcerans, Corynebacterium_variabile, Corynebacterium_vitaeruminis	TRUE
Mock Metagenomes	mock_iteration_44	Corynebacterium_camporealensis, Corynebacterium_glutamicum, Corynebacterium_kefirresidentii, Corynebacterium_minutissimum, Corynebacterium_sp014490575	Corynebacterium_camporealensis, Corynebacterium_glutamicum, Corynebacterium_kefirresidentii, Corynebacterium_minutissimum, Corynebacterium_sp014490575	TRUE
Mock Metagenomes	mock_iteration_45	Corynebacterium_bovis, Corynebacterium_coyleae, Corynebacterium_kefirresidentii, Corynebacterium_silvaticum, Corynebacterium_xerosis	Corynebacterium_bovis, Corynebacterium_coyleae, Corynebacterium_kefirresidentii, Corynebacterium_silvaticum, Corynebacterium_xerosis	TRUE
Mock Metagenomes	mock_iteration_46	Corynebacterium_amycolatum, Corynebacterium_amycolatum_A, Corynebacterium_propinquum, Corynebacterium_xerosis	Corynebacterium_amycolatum, Corynebacterium_amycolatum_A, Corynebacterium_propinquum, Corynebacterium_xerosis	TRUE
Mock Metagenomes	mock_iteration_47	Corynebacterium_flavescens, Corynebacterium_minutissimum, Corynebacterium_striatum, Corynebacterium_tuberculostearicum	Corynebacterium_flavescens, Corynebacterium_minutissimum, Corynebacterium_striatum, Corynebacterium_tuberculostearicum	TRUE
Mock Metagenomes	mock_iteration_48	Corynebacterium_humireducens, Corynebacterium_jeikeium, Corynebacterium_macginleyi, Corynebacterium_urealyticum, Corynebacterium_variabile	Corynebacterium_humireducens, Corynebacterium_jeikeium, Corynebacterium_macginleyi, Corynebacterium_urealyticum, Corynebacterium_variabile	TRUE
Mock Metagenomes	mock_iteration_49	Corynebacterium_glutamicum, Corynebacterium_kefirresidentii, Corynebacterium_marinum, Corynebacterium_pseudotuberculosis, Corynebacterium_xerosis	Corynebacterium_glutamicum, Corynebacterium_kefirresidentii, Corynebacterium_marinum, Corynebacterium_pseudotuberculosis, Corynebacterium_xerosis	TRUE
Mock Metagenomes	mock_iteration_5	Corynebacterium_amycolatum_A, Corynebacterium_bovis, Corynebacterium_glutamicum, Corynebacterium_sanguinis, Corynebacterium_singulare	Corynebacterium_amycolatum_A, Corynebacterium_bovis, Corynebacterium_glutamicum, Corynebacterium_sanguinis, Corynebacterium_singulare	TRUE
Mock Metagenomes	mock_iteration_6	Corynebacterium_coyleae, Corynebacterium_flavescens, Corynebacterium_kroppenstedtii, Corynebacterium_macginleyi, Corynebacterium_matruchotii	Corynebacterium_coyleae, Corynebacterium_flavescens, Corynebacterium_kroppenstedtii, Corynebacterium_macginleyi, Corynebacterium_matruchotii	TRUE
Mock Metagenomes	mock_iteration_7	Corynebacterium_flavescens, Corynebacterium_jeikeium, Corynebacterium_macginleyi, Corynebacterium_pseudotuberculosis, Corynebacterium_ulcerans	Corynebacterium_flavescens, Corynebacterium_jeikeium, Corynebacterium_macginleyi, Corynebacterium_pseudotuberculosis, Corynebacterium_ulcerans	TRUE
Mock Metagenomes	mock_iteration_8	Corynebacterium_amycolatum_A, Corynebacterium_coyleae, Corynebacterium_minutissimum, Corynebacterium_silvaticum, Corynebacterium_xerosis	Corynebacterium_amycolatum_A, Corynebacterium_coyleae, Corynebacterium_minutissimum, Corynebacterium_silvaticum, Corynebacterium_xerosis	TRUE
Mock Metagenomes	mock_iteration_9	Corynebacterium_accolens, Corynebacterium_diphtheriae, Corynebacterium_matruchotii, Corynebacterium_sp001767255, Corynebacterium_variabile	Corynebacterium_accolens, Corynebacterium_diphtheriae, Corynebacterium_matruchotii, Corynebacterium_sp001767255, Corynebacterium_variabile	TRUE

## Sheet: Table S4
Table S4: Comparative genomics results between the C. tuberculostearicum species complex and other Corynebacterium species
Homolog Group	P-value Adjusted	Enriched or Depleted	Maps to Near Core Genome of Ct sp. complex (based on 26 genomes)	Median Length (aa)	EggNOG Annotation	EggNOG Domains	NCBI Conserved Domains on Consensus Sequence	Phyre 2 Annotations on Consensus Sequence	Proportion of 4 Ct sp. complex with homolog group	Proportion of 183 alternate Corynebacterium	Median copy-count of homolog group in Ct sp. complex	Median copy-count of homolog group in alternate Corynebacterium
OG0000019	0.00878687	negative	FALSE	254	Belongs to the short-chain dehydrogenases reductases (SDR) family:269, Dehydrogenases with different specificities (Related to short-chain alcohol dehydrogenases):92, KR domain:54, Enoyl-(Acyl carrier protein) reductase:43, Dehydrogenases with different specificities (related to short-chain alcohol dehydrogenases):12, COG1028 Dehydrogenases with different specificities (related to short-chain alc…	adh_short:372, adh_short_C2:187	3-oxoacyl-ACP reductase FabG	Fold: NAD(P)-binding Rossmann-fold domains; Superfamily: NAD(P)-binding Rossmann-fold domains; Family: Tyrosine-dependent oxidoreductases (100% confidence and 97% coverage)	0	0.989071	NA	3
OG0003952	0.00878687	positive	TRUE	528	calcium- and calmodulin-responsive adenylate cyclase activity:11	Collagen:11		Molecule:collagen alpha-2(i) chain; PDBTitle: low resolution, molecular envelope structure of type i2 collagen in situ determined by fiber diffraction. single3 type i collagen molecule, rigid body refinement (97.1% confidence; 27% coverage)	1	0.0382514	1	1
OG0003954	0.00878687	positive	TRUE	207	Acetyltransferase (GNAT) family:8, transferase activity, transferring acyl groups:2	Acetyltransf_1:10, NodA:2, Zn_ribbon_2:2	NAT_SF super family ; MutS2 super family (weak e-values)	Fold: Acyl-CoA N-acyltransferases (Nat); Superfamily: Acyl-CoA N-acyltransferases (Nat); Family: N-acetyl transferase, NAT (99.8% confidence and coverage 70%)	1	0.0382514	1	1
OG0004196	0.00878687	positive	TRUE	186				Low confidence / coverage	1	0.00546448	2	1
OG0004498	0.00878687	positive	TRUE	73				Low confidence / coverage	1	0.0218579	1	1
OG0004500	0.00878687	positive	TRUE	60.5				Low confidence / coverage	1	0.0218579	1	1
OG0004504	0.00878687	positive	TRUE	236				Low confidence / coverage	1	0.0218579	1	1
OG0004524	0.00878687	positive	TRUE	124				Low confidence / coverage	1	0.0218579	1	1
OG0004562	0.00878687	positive	TRUE	228				Low confidence / coverage	1	0.0218579	1	1
OG0005079	0.00878687	positive	TRUE	74.5				Low confidence / coverage	1	0.010929	1	1
OG0005574	0.00878687	positive	TRUE	124				Low confidence / coverage	1	0.00546448	1	1
OG0005576	0.00878687	positive	TRUE	32				Low confidence / coverage	1	0.00546448	1	1
OG0006176	0.00878687	positive	TRUE	204				Low confidence / coverage	1	0	1	NA
OG0006934	0.00878687	positive	TRUE	69				Low confidence / coverage	0.75	0	1	NA
OG0001951	0.0149702	positive	TRUE	415	translation initiation factor activity:4	PSCyt1:4, WD40:4, HIRAN:2		Low confidence / coverage	1	0.333333	2	1
OG0004747	0.0149702	positive	TRUE	148				Molecule:acetyltransferase; PDBTitle: the human o-glcnacase c-terminal domain is a pseudo histone2 acetyltransferase (96.4% confidence and 91% coverage)	1	0.0163934	1	1
OG0003689	0.0189467	positive	TRUE	125				Molecule:uncharacterized protein; PDBTitle: the crystal structure of the protein olei01261 with unknown function2 from chlorobaculum tepidum tls (confidence 66.4% & coverage 72%)	1	0.0491803	1	1
OG0003795	0.0189467	positive	TRUE	223	Domain of unknown function (DUF5067):6, translation initiation factor activity:1	DUF5067:7, P22_portal:1	Domain of unknown function (DUF5067)	uncharacterized protein; PDBTitle: structure of a putative lipoprotein from staphylococcus aureus subsp.2 aureus nctc 8325 (confidence 100% and coverage 53%)	1	0.0437158	1	1
OG0005070	0.0189467	positive	TRUE	119				Low confidence / coverage	1	0.010929	1	1
OG0003327	0.02591	positive	TRUE	162				Low confidence / coverage	1	0.0710383	1	1
OG0000107	0.02591	positive	TRUE	125	transcriptional:233, helix_turn_helix gluconate operon transcriptional repressor:29, transcriptional regulator:3, Transcriptional regulator:2, Transcriptional regulator, GntR family:2, UTRA:1	GntR:270, UTRA:1	DNA-binding transcriptional regulator YhcF, GntR family [Transcription];	PDB Molecule:predicted transcriptional regulators; PDBTitle: crystal structure of the transcriptional factor from c.glutamicum (99.9% confidence and 90% coverage)	1	0.896175	3	1
OG0000129	0.02591	positive	TRUE	181	Sortase and related acyltransferases:168, Acetyltransferase, GNAT family:70, Acetyltransferase (GNAT) domain:3, acetyltransferase:1	Acetyltransf_1:242, Acetyltransf_4:242, HTH_20:168	L-amino acid N-acyltransferase YncA [Amino acid transport and metabolism];	PDB Molecule:phosphinothricin n-acetyltransferase; PDBTitle: crystal structure of phosphinothricin n-acetyltransferase from2 brucella ovis in complex with acetylcoa (confidence 100% and coverage 91%)	1	0.934426	3	1
OG0003233	0.02591	positive	TRUE	133.5				Low confidence / coverage	1	0.0765027	1	1
OG0003429	0.02591	positive	TRUE	107				Low confidence / coverage	1	0.0655738	1	1
OG0003238	0.0394338	positive	TRUE	246				Low confidence / coverage	1	0.0765027	1	1
OG0001298	0.0483278	negative	FALSE	145	Peptidase A24:86, aspartic-type endopeptidase activity:54, peptidase:8	Peptidase_A24:148, DiS_P_DiS:54		Molecule:peptidase a24b, flak domain protein; PDBTitle: the crystal structure of gxgd membrane protease flak (confidence 99.1%; coverage 96%)	0	0.912568	NA	1
OG0002996	0.0483278	positive	TRUE	244				PDB Molecule:probable abc transporter permease protein nosy; PDBTitle: abc transporter nosdfy, nucleotide-free in lipid nanodisc, r-domain 2 (99.8% confidence and 97% coverage)	1	0.0983607	1	1
OG0003195	0.0483278	positive	TRUE	126				Low confidence / coverage	1	0.0819672	1	1

## Sheet: Table S5
Table S5: Comparative genomics results between C. kefirresidentii and C. tuberculostearicum/C. aurimucosum type E genomes
Homolog Group	P-value Adjusted	Enriched or Depleted	EggNOG Annotation	EggNOG Domains	Proportion of 10 Ck with homolog group	Proportion of 11 Ct/Ca with homolog group	Median copy-count of homolog group in Ck	Median copy-count of homolog group in Ct
OG0002100	0.00786573	C. kefirresidentii			1	0.0909091	1	1
OG0002121	0.00786573	C. kefirresidentii			1	0	1	NA
OG0002141	0.00786573	C. kefirresidentii	flavoprotein involved in K transport:11		1	0.0909091	1	1
OG0002142	0.00786573	C. kefirresidentii	Protein of unknown function (Hypoth_ymh):10	Hypoth_Ymh:10	1	0	1	NA
OG0002143	0.00786573	C. kefirresidentii	Uncharacterized protein conserved in bacteria (DUF2236):12	DUF2236:12	0.9	0	1	NA
OG0002162	0.00786573	C. kefirresidentii	Belongs to the aldehyde dehydrogenase family:11	Aldedh:11	0.9	0	1	NA
OG0002163	0.00786573	C. kefirresidentii			1	0	1	NA
OG0002167	0.00786573	C. kefirresidentii	helix_turn_helix, Deoxyribose operon repressor:9	HTH_11:9, WYL:9	0.9	0	1	NA
OG0002195	0.00786573	C. kefirresidentii	Uncharacterized protein conserved in bacteria (DUF2236):10	DUF2236:10	0.9	0	1	NA
OG0002198	0.00786573	C. kefirresidentii	NAD-dependent aldehyde dehydrogenases:9	Aldedh:9	0.9	0	1	NA
OG0002199	0.00786573	C. kefirresidentii	Glyoxalase/Bleomycin resistance protein/Dioxygenase superfamily:9	Glyoxalase:9	0.9	0	1	NA
OG0002222	0.00786573	C. kefirresidentii			0.9	0	1	NA
OG0002223	0.00786573	C. kefirresidentii			0.9	0	1	NA
OG0002228	0.00786573	C. kefirresidentii			0.9	0	1	NA
OG0002229	0.00786573	C. kefirresidentii		Cutinase:9, PE-PPE:9	0.9	0	1	NA
OG0002232	0.00786573	C. kefirresidentii	2Fe-2S iron-sulfur cluster binding domain:9	FAD_binding_6:9, Fer2:9, NAD_binding_1:9	0.9	0	1	NA
OG0002233	0.00786573	C. kefirresidentii	protein conserved in bacteria:9	DMT_YdcZ:9	0.9	0	1	NA
OG0002234	0.00786573	C. kefirresidentii	Biotin carboxylase C-terminal domain:9	ACC_central:9, Biotin_carb_C:9, Biotin_carb_N:9, Biotin_lipoyl:9, CPSase_L_D2:9, Carboxyl_trans:9	0.9	0	1	NA
OG0002236	0.00786573	C. kefirresidentii	Conserved carboxylase domain:9	HMGL-like:9, PYC_OADA:9	0.9	0	1	NA
OG0002237	0.00786573	C. kefirresidentii	MFS/sugar transport protein:9	MFS_1:9, Sugar_tr:9	0.9	0	1	NA
OG0002238	0.00786573	C. kefirresidentii	Acyl CoA acetate 3-ketoacid CoA transferase beta subunit:9	CoA_trans:9	0.9	0	1	NA
OG0002240	0.00786573	C. kefirresidentii	Transcriptional regulator:9	HTH_IclR:9, IclR:9	0.9	0	1	NA
OG0002262	0.00786573	C. kefirresidentii	transport systems ATPase components:9	ABC_tran:9	0.9	0	1	NA
OG0002265	0.00786573	C. kefirresidentii	L-lysine 6-monooxygenase (NADPH-requiring):9	K_oxygenase:9	0.9	0	1	NA
OG0002266	0.00786573	C. kefirresidentii			0.9	0	1	NA
OG0002239	0.00896462	C. kefirresidentii	Acyl CoA acetate 3-ketoacid CoA transferase, alpha subunit:9	CoA_trans:9	0.9	0	1	NA
OG0002196	0.00988531	C. kefirresidentii	NAD(P)-binding Rossmann-like domain:10	FAD_oxidored:10, NAD_binding_8:10, Pyr_redox_2:10	0.9	0	1	NA
OG0002197	0.00988531	C. kefirresidentii	Uncharacterized protein conserved in bacteria (DUF2236):10	DUF2236:10	0.9	0	1	NA
OG0002227	0.00988531	C. kefirresidentii			0.9	0	1	NA
OG0002235	0.0112294	C. kefirresidentii	first, biotin carboxylase catalyzes the carboxylation of the carrier protein and then the transcarboxylase transfers the carboxyl group to form malonyl-CoA:9	Biotin_lipoyl:9, HMGL-like:9, PYC_OADA:9	0.9	0	1	NA
OG0002231	0.0125045	C. kefirresidentii	Uncharacterized protein conserved in bacteria (DUF2236):9	DUF2236:9	0.9	0	1	NA
OG0002225	0.0188684	C. kefirresidentii			0.8	0	1	NA
OG0000022	0.0192909	C. kefirresidentii			1	0.909091	2	1
OG0002051	0.0192909	C. kefirresidentii	ASCH:10, cytidine deaminase:2	ASCH:12, dCMP_cyt_deam_1:2	1	0.181818	1	1
OG0002071	0.0192909	C. kefirresidentii	Uncharacterized protein conserved in bacteria (DUF2316):12	DUF2316:12	1	0.181818	1	1
OG0002087	0.0192909	C. kefirresidentii	glyoxalase:12	Glyoxalase:12	1	0.181818	1	1
OG0002107	0.0192909	C. kefirresidentii	GDSL-like Lipase/Acylhydrolase:13	Lipase_GDSL_2:13	0.8	0	2	NA
OG0002108	0.0192909	C. kefirresidentii	GDSL-like Lipase/Acylhydrolase family:13	Lipase_GDSL_2:13	0.8	0	2	NA
OG0002119	0.0192909	C. kefirresidentii			0.8	0	1	NA
OG0002160	0.0192909	C. kefirresidentii			1	0.181818	1	1
OG0002263	0.0192909	C. kefirresidentii	GDSL-like Lipase/Acylhydrolase family:8	Lipase_GDSL_2:8	0.8	0	1	NA
OG0002267	0.0192909	C. kefirresidentii	Phage regulatory protein:7, P22_AR N-terminal domain:1	ORF11CD3:7, Phage_pRha:7, P22_AR_N:1	0.8	0	1	NA
OG0002299	0.0192909	C. kefirresidentii	GDSL-like Lipase/Acylhydrolase family:8	Lipase_GDSL_2:8	0.8	0	1	NA
OG0002302	0.0192909	C. kefirresidentii			0.8	0	1	NA
OG0002306	0.0192909	C. kefirresidentii	Belongs to the prokaryotic molybdopterin-containing oxidoreductase family:8	Molybdop_Fe4S4:8, Molybdopterin:8, Molydop_binding:8, TAT_signal:8	0.8	0	1	NA
OG0002307	0.0192909	C. kefirresidentii	Belongs to the prokaryotic molybdopterin-containing oxidoreductase family:8	Molybdopterin:8, Molydop_binding:8	0.8	0	1	NA
OG0002308	0.0192909	C. kefirresidentii	molybdopterin cofactor binding:8	Molybdopterin:8, Molydop_binding:8	0.8	0	1	NA
OG0002309	0.0192909	C. kefirresidentii	molybdopterin cofactor binding:8	DUF1830:8, Molybdopterin:8	0.8	0	1	NA
OG0002310	0.0192909	C. kefirresidentii	Belongs to the prokaryotic molybdopterin-containing oxidoreductase family:8	Molybdopterin:8, Molydop_binding:8	0.8	0	1	NA
OG0002311	0.0192909	C. kefirresidentii	B3 4 domain protein:8	B3_4:8	0.8	0	1	NA
OG0002312	0.0192909	C. kefirresidentii	Pyridoxal-dependent decarboxylase conserved domain:8	Pyridoxal_deC:8	0.8	0	1	NA
OG0002313	0.0192909	C. kefirresidentii	IucA / IucC family:8	Acetyltransf_8:8, FhuF:8, IucA_IucC:8	0.8	0	1	NA
OG0002315	0.0192909	C. kefirresidentii			0.8	0	1	NA
OG0002316	0.0192909	C. kefirresidentii			0.8	0	1	NA
OG0002319	0.0192909	C. kefirresidentii	Catalyzes the synthesis of the hydroxymethylpyrimidine phosphate (HMP-P) moiety of thiamine from aminoimidazole ribotide (AIR) in a radical S-adenosyl-L-methionine (SAM)-dependent reaction:8	ThiC-associated:8, ThiC_Rad_SAM:8	0.8	0	1	NA
OG0002320	0.0192909	C. kefirresidentii	Condenses 4-methyl-5-(beta-hydroxyethyl)thiazole monophosphate (THZ-P) and 2-methyl-4-amino-5-hydroxymethyl pyrimidine pyrophosphate (HMP-PP) to form thiamine monophosphate (TMP):8	TMP-TENI:8	0.8	0	1	NA
OG0002321	0.0192909	C. kefirresidentii	Glycine D-amino acid oxidases (deaminating):8	DAO:8	0.8	0	1	NA
OG0002322	0.0192909	C. kefirresidentii	ThiS family:8	ThiS:8	0.8	0	1	NA
OG0002323	0.0192909	C. kefirresidentii	Catalyzes the rearrangement of 1-deoxy-D-xylulose 5- phosphate (DXP) to produce the thiazole phosphate moiety of thiamine. Sulfur is provided by the thiocarboxylate moiety of the carrier protein ThiS. In vitro, sulfur can be provided by H(2)S:8	ThiG:8	0.8	0	1	NA
OG0002324	0.0192909	C. kefirresidentii	Dinucleotide-utilizing enzymes involved in molybdopterin and thiamine biosynthesis family 2:8	Rhodanese:8, ThiF:8	0.8	0	1	NA
OG0002326	0.0192909	C. kefirresidentii			0.8	0	1	NA
OG0002170	0.0193286	C. kefirresidentii	Belongs to the thiolase family:10	Thiolase_C:10, Thiolase_N:10	0.9	0.0909091	1	1
OG0002300	0.0193286	C. kefirresidentii	FAD binding domain:8	FAD_binding_1:8, Flavodoxin_1:8, NAD_binding_1:8, p450:8	0.8	0	1	NA
OG0002301	0.0198472	C. kefirresidentii	Acyl-CoA synthetases (AMP-forming) AMP-acid ligases II:8	AMP-binding:8, AMP-binding_C:8, Polyketide_cyc2:8	0.8	0	1	NA
OG0002314	0.0198472	C. kefirresidentii	ATPase activity:8	ABC_tran:8	0.8	0	1	NA
OG0002161	0.0200889	C. kefirresidentii			0.8	0	1	NA
OG0002270	0.0209971	C. kefirresidentii			0.8	0	1	NA
OG0002193	0.0285342	C. kefirresidentii	Histidine phosphatase superfamily (branch 2):10	His_Phos_2:10	0.9	0.0909091	1	1
OG0002067	0.00786573	C. tuberculostearicum / C. aurimucosum_E	Staphylococcal nuclease homologues:11	SNase:11	0	1	NA	1
OG0002091	0.00786573	C. tuberculostearicum / C. aurimucosum_E	hydrolase (HAD superfamily):12	HAD_2:12	0.1	1	1	1
OG0002095	0.00786573	C. tuberculostearicum / C. aurimucosum_E			0	1	NA	1
OG0002114	0.00786573	C. tuberculostearicum / C. aurimucosum_E			0	1	NA	1
OG0002125	0.00786573	C. tuberculostearicum / C. aurimucosum_E	ABC-type multidrug transport system, ATPase and permease components:12	ABC_membrane:12, ABC_tran:12	0.1	1	1	1
OG0002138	0.00786573	C. tuberculostearicum / C. aurimucosum_E			0	0.909091	NA	1
OG0002099	0.00896462	C. tuberculostearicum / C. aurimucosum_E	Bacterial PH domain:12	bPH_1:12	0.1	1	1	1
OG0002126	0.00896462	C. tuberculostearicum / C. aurimucosum_E			0.1	1	1	1
OG0002153	0.0152398	C. tuberculostearicum / C. aurimucosum_E	Protein of unknown function (DUF3375):9	DUF3375:9	0	0.818182	NA	1
OG0002113	0.016355	C. tuberculostearicum / C. aurimucosum_E	Uncharacterized protein conserved in bacteria N-term (DUF3322):10	DUF2220:10, DUF3322:10	0	0.818182	NA	1
OG0000021	0.0192909	C. tuberculostearicum / C. aurimucosum_E	Sortase (surface protein transpeptidase):25	Sortase:25	0.2	1	2	2
OG0002053	0.0192909	C. tuberculostearicum / C. aurimucosum_E	HNH endonuclease domain protein:14	HNH:14	0.2	1	1	1
OG0002074	0.0192909	C. tuberculostearicum / C. aurimucosum_E	Protein of unknown function (DUF4065):11	DUF4065:11	0.2	1	1	1
OG0002092	0.0192909	C. tuberculostearicum / C. aurimucosum_E	cell wall anchor domain protein:13	GramPos_pilinBB:13, Gram_pos_anchor:13	0.2	1	1	1
OG0002152	0.0192909	C. tuberculostearicum / C. aurimucosum_E	Putative exonuclease SbcCD, C subunit:8	AAA_29:8, SbcCD_C:8	0	0.818182	NA	1
OG0002154	0.0192909	C. tuberculostearicum / C. aurimucosum_E	Fic/DOC family:9	Fic:9	0	0.818182	NA	1
OG0002158	0.0192909	C. tuberculostearicum / C. aurimucosum_E			0	0.818182	NA	1
OG0002220	0.0192909	C. tuberculostearicum / C. aurimucosum_E			0	0.818182	NA	1
OG0002070	0.0193286	C. tuberculostearicum / C. aurimucosum_E	acetyltransferase:13	Acetyltransf_1:13	0.2	1	1	1
OG0002093	0.0198302	C. tuberculostearicum / C. aurimucosum_E	domain protein:13		0.2	1	1	1
OG0002068	0.0198472	C. tuberculostearicum / C. aurimucosum_E	YrhK-like protein:13	YrhK:13	0.2	1	1	1
OG0000007	0.0200889	C. tuberculostearicum / C. aurimucosum_E	Transposase and inactivated derivatives IS30 family:53	HTH_38:53, rve:53	0.4	1	1	4
OG0002056	0.0205481	C. tuberculostearicum / C. aurimucosum_E	Sortase (surface protein transpeptidase):13	Sortase:13	0.2	1	1	1
OG0002129	0.022776	C. tuberculostearicum / C. aurimucosum_E	Antitoxin component of a toxin-antitoxin (TA) module:11	PhdYeFM_antitox:11	0.1	0.909091	1	1
OG0002073	0.0238537	C. tuberculostearicum / C. aurimucosum_E	Phosphate:11	PHO4:11	0.1	0.909091	1	1
OG0002090	0.0249081	C. tuberculostearicum / C. aurimucosum_E	Membrane transporters of cations and cationic drugs:11	Multi_Drug_Res:11	0.1	0.909091	1	1
OG0002155	0.0429924	C. tuberculostearicum / C. aurimucosum_E	Abi-like protein:8	Abi_2:8	0	0.727273	NA	1
OG0002040	0.0457195	C. tuberculostearicum / C. aurimucosum_E	transcriptional regulator containing an HTH domain and an:10, Putative ATP-dependent DNA helicase recG C-terminal:6	AlbA_2:16, HATPase_c_4:16, HTH_IclR:16, HTH_24:10, HTH_5:6	0.3	1	1	1
OG0000013	0.047762	C. tuberculostearicum / C. aurimucosum_E	Pfam PF01527:36, COG2963 Transposase and inactivated derivatives:3, Transposase:1	HTH_Tnp_1:40	0.2	0.818182	1	3
